# Supplementary material for: Enterococcus faecium HDRsEf1 Promotes Systemic Th1 Responses and Enhances Resistance to Salmonella Typhimurium Infection
Source: Nutrients. 2023 Sep 30;15(19):4241. doi: 10.3390/nu15194241 (PMC10574401; doi:10.3390/nu15194241)
Supplement: Supplementary file 1 [file nutrients-15-04241-s001.zip]

Archive with 1 entries (1 files):
- nutrients-2640607-supplementary.pdf
